# Supplementary material for: ‘Read for Nutrition’ programme improves preschool children’s liking and consumption of target vegetable
Source: Public Health Nutr. 2021 Dec 27;25(5):1346–54. doi: 10.1017/S1368980021004985 (PMC9991685; doi:10.1017/S1368980021004985)
Supplement: Supplementary file 1 [file S1368980021004985sup.zip]

Archive with 3 entries (3 files):
- S1368980021004985sup001.docx
- S1368980021004985sup002.pdf
- S1368980021004985sup003.docx
